# Supplementary material for: Navigating the blurred boundary: Neuropathologic changes versus clinical symptoms in Alzheimer’s disease, and its consequences for research in genetics
Source: J Alzheimers Dis. 2025 Feb 16;104(3):611–26. doi: 10.1177/13872877251317543 (PMC12231839; doi:10.1177/13872877251317543)
Supplement: sj-xlsx-3-alz-10.1177_13872877251317543 - Supplemental material for Navigating the blurred boundary: Neuropathologic changes versus clinical symptoms in Alzheimer’s disease, and its consequences for research in genetics [file sj-xlsx-3-alz-10.1177_13872877251317543.xlsx]

## Sheet: Supp Table 1
Supplemental Table 1. Details of all the databases evaluated in this study.
GENERAL INFORMATION							AD CASES INFORMATION													CONTROLS INFORMATION
Study name	Study type	Samples	Sampling location	Targeted population	Phenotype of interest	Website/ citation	> Age	Interview/undetailed neuropsychological tests	Self-assessment/ non-clinical interview	NINCDS- ADRDA	DSM III or IV	CDR	MMSE	CSF	CSF for all	Autopsy	Autopsy for all	Imaging	Imaging for all	> Age2	Interview/undetailed neuropsychological tests2	Self-assessment/ non-clinical interview2	NINCDS- ADRDA2	DSM III or IV2	CDR2	MMSE2	CSF2	CSF for all2	Autopsy2	Autopsy for all2	Imaging2	Imaging for all2
KORA	Cross sectional, phenotype	Unrelated	Germany	Yes	AD	https://portal.dementiasplatform.uk/CohortDirectory/Item?fingerPrintID=GERAD	NA			x	x									NA					x	x
GenADA	Cross sectional, phenotype	Unrelated	USA	Yes	AD	https://www.ncbi.nlm.nih.gov/projects/gap/cgi-bin/GetListOfAllObjects.cgi?study_id=phs000219.v1.p1&object_type=analysis	NA			x	x									NA						x
MTC	Cross sectional, phenotype	Unrelated	USA	Yes	AD	https://www.niagads.org/datasets/ng00096	65			x										NA						x
OHSU	Cross sectional, phenotype	Unrelated	USA	Yes	AD	https://www.niagads.org/datasets/ng00017	NA	x								x		x		65									x
PFIZER	Cross sectional, phenotype	Unrelated	USA	Yes	AD	NA	65			x	x		x							65						x
TGEN2	Cross sectional, phenotype	Unrelated	USA	Yes	AD	https://www.niagads.org/datasets/ng00028	65									x	x			65	x								x	x
UM/CWRU/MSSM	Cross sectional, phenotype	Unrelated	USA	Yes	AD	https://www.niagads.org/datasets/ng00042	60			x						x				NA						x
ADC	Cross sectional, phenotype	Unrelated	USA	Yes	AD	https://www.niagads.org/datasets/ng00022	NA			x		x								NA	x		x	x	x
MIRAGE	Cross sectional, phenotype	Familial	USA	Yes	AD	https://www.niagads.org/datasets/ng00031	NA	x		x										NA		x
NCRAD/NIA-LOAD	Cross sectional, phenotype	Familial	USA	Yes	AD (LOAD)	https://www.niagads.org/datasets/ng00032	60	x								x				NA	x								x
UPITT	Cross sectional, phenotype	Unrelated	USA	Yes	AD	https://www.niagads.org/datasets/ng00026	NA			x						x				60
MAYO / RMAYO	Cross sectional, phenotype	Unrelated	USA	Yes	AD and dementia	https://www.mayo.edu/research/centers-programs/alzheimers-disease-research-center/research-activities/mayo-clinic-study-aging/for-researchers/data-sharing-resources	NA			x	x					x				NA					x	x
ADRC	Cross sectional, phenotype	Unrelated	USA	Yes	AD	https://dss.niagads.org/cohorts/nia-alzheimer-disease-research-centers-adrc/	60				x	x				x				60				x	x
CBD	Cross sectional, phenotype	Unrelated	USA	Yes	Parkinsonism, Corticobasal Degeneration (CBD)	https://adsp.niagads.org/data/contributing-cohorts/	NA			x						x				NA			x
CNSA	Cross sectional, phenotype	Familial	USA	Yes	Cognitive impairment, dementia, AD	https://adsp.niagads.org/data/contributing-cohorts/	NA	x												NA	x
CuAADI	Cross sectional, phenotype	Unrelated	Cuban americans	Yes	Cognitive impairment, dementia, AD	https://adsp.niagads.org/data/contributing-cohorts/	60	x												60	x
CWRU Autopsy	Cross sectional, phenotype	Unrelated	USA	Yes	Degenerative disorders of the central nervous system	https://adsp.niagads.org/data/contributing-cohorts/	NA	x								x	x			NA	x								x	x
CWRU Rapid decline	Cross sectional, phenotype	Unrelated	USA	Yes	AD and dementia	https://adsp.niagads.org/data/contributing-cohorts/	NA	x								x	x			NA									x	x
EFIGA	Cross sectional, phenotype	Familial	Caribbean Hispanic; Dominican Republic	Yes	AD (LOAD)	https://adsp.niagads.org/data/contributing-cohorts/	NA			x								x		NA			x								x
GenDiff	Cross sectional, phenotype	Unrelated	USA	Yes	AD	http://grantome.com/grant/NIH/R01-AG007584-10S1	NA			x										NA	NA	NA	NA	NA	NA	NA	NA	NA	NA	NA	NA	NA
GenerAAtions	Cross sectional, phenotype	Unrelated	USA, african-americans	Yes	AD	https://adsp.niagads.org/data/contributing-cohorts/	65			x										65			x
HAN	Longitudinal, Cohort	Unrelated	USA	Yes	Aging	https://adsp.niagads.org/data/contributing-cohorts/	NA	x										x	x	NA	x				x						x	x
MIA	Cross sectional, phenotype	Unrelated	USA	Yes	AD	https://med.miami.edu/centers-and-institutes/hihg	60			x						x				60						x
PeADI	Cross sectional, phenotype	Unrelated	Peru (cosmopolitan)	Yes	AD	https://adsp.niagads.org/data/contributing-cohorts/	65	x												65	x
PRADI	Cross sectional, phenotype	Unrelated	Puerto Rico	Yes	AD (LOAD)	https://adsp.niagads.org/data/contributing-cohorts/	60	x												60	x
PSP	Cross sectional, phenotype	Unrelated	USA	Yes	Parkinsonism, Progressive Supranuclear Palsy	https://adsp.niagads.org/data/contributing-cohorts/	NA			x										NA			x
PSP UCLA	Cross sectional, phenotype	Unrelated	USA	Yes	Parkinsonism, Progressive Supranuclear Palsy	https://adsp.niagads.org/data/contributing-cohorts/	NA	NA		NA	NA	NA	NA	NA	NA	NA	NA	NA	NA	NA	NA	NA	NA	NA	NA	NA	NA	NA	NA	NA	NA	NA
Puerto Rican 10/66 Study (PR1066)	Cross sectional, phenotype	Unrelated	Puerto Rico	Yes	Cognitive impairment, dementia, AD	(https://www.alz.co.uk/1066/	NA	x				x								NA	x
RAS	Cross sectional, phenotype	Familial	USA	Yes	AD (LOAD)	https://adsp.niagads.org/data/contributing-cohorts/	NA	x								x				NA	x
REAAADI	Cross sectional, phenotype	Unrelated	USA, african-americans	Yes	AD	https://adsp.niagads.org/data/contributing-cohorts/	60	x												60	x
University of Toronto	Cross sectional, phenotype	Familial	USA	Yes	AD, Parkinson, amyotrophic lateral sclerosis, frontal temporal dementia or Creutzfeldt-Jacob Disease.	http://www.tanz.med.utoronto.ca/familial-alzheimer%E2%80%99s-disease-registry	NA	x												NA	NA	NA	NA	NA	NA	NA	NA	NA	NA	NA	NA	NA
VAN	Cross sectional, phenotype	Unrelated	USA	Yes	AD	https://adsp.niagads.org/data/contributing-cohorts/	60			x						x				60						x
AGES-RS	Cross sectional, phenotype	Unrelated	USA	Yes	Cardiovascular diseases	https://www.hgsc.bcm.edu/human/charge-consortium	67			x	x		x					x	x	80			x	x		x						x
ASPS/PRODEM	Cross sectional, phenotype	Unrelated	Austria	Yes	Stroke and dementia	https://www.hgsc.bcm.edu/human/charge-consortium	NA											x		50	x										x
ARUK	Cross sectional, phenotype	Unrelated	UK	Yes	AD	https://portal.dementiasplatform.uk/CohortDirectory/Item?fingerPrintID=GERAD	NA			x	x									NA					x	x
BONN	Cross sectional, phenotype	Unrelated	Germany	Yes	AD	https://portal.dementiasplatform.uk/CohortDirectory/Item?fingerPrintID=GERAD	NA			x	x									NA					x	x
HNR	Cross sectional, phenotype	Unrelated	Germany	Yes	AD	https://portal.dementiasplatform.uk/CohortDirectory/Item?fingerPrintID=GERAD	NA			x	x									NA					x	x
NIMH	Cross sectional, phenotype	Unrelated	USA	Yes	AD and dementia	https://www.nimhgenetics.org/	NA			x	x					x				NA					x	x			x
Gr@ace	Cross sectional, phenotype	Unrelated	Spain	Yes	AD	https://www.fundacioace.com/en/grace.html	NA	x												NA	NA	NA	NA	NA	NA	NA	NA	NA	NA	NA	NA	NA
NxC	Cross sectional, phenotype	Unrelated	Spain	Yes	AD	https://doi.org/10.1186/1471-2164-11-326	NA			x										NA			x
Norwegian DemGene	Cross sectional, phenotype	Unrelated	Norway	Yes	Cognitive impairment, dementia, AD	https://pgc.unc.edu/for-researchers/working-groups/alzheimers-disease-working-group/	NA			x										NA	x
UKS	Cross sectional, phenotype	Unrelated	The Netherlands	Yes	AD	NA	NA	x												NA	NA	NA	NA	NA	NA	NA	NA	NA	NA	NA	NA	NA
TARCC	Cross sectional, phenotype	Unrelated	USA	Yes	AD	NA	55	x		x										NA	x				x
NBB	Cross sectional, Others	Unrelated	USA	No	Brain bank	https://www.brainbank.nl/	65									x	x			65									x	x
MSBB	Cross sectional, Others	Unrelated	USA	No	Brain bank	https://adsp.niagads.org/data/contributing-cohorts/	NA					x				x	x			NA	x				x				x	x
MBB	Cross sectional, Others	Unrelated	USA	No	Brain bank	https://med.miami.edu/programs/brain-endowment-bank	NA									x	x			NA									x	x
23andMe	Cross sectional, Others	Unrelated	Worldwide	No	NA	https://www.23andme.com/en-int/	NA		x											NA		x
deCODE	Cross sectional, Others	Unrelated	Iceland	No	NA	https://www.decode.com/research/	NA			x										NA		x
Finngen	Cross sectional, Others	Unrelated	Finland	No	NA	https://www.finngen.fi/en	NA	x												NA		x
UKB	Cross sectional, Others	Unrelated	UK	No	NA	www.ukbiobank.ac.uk	49	x						x				x		49		x
CHAP	Longitudinal, Cohort	Unrelated	USA	Yes	Aging	https://dss.niagads.org/cohorts/chicago-health-and-aging-project-chap/	65	x		x								x		65	NA	NA	NA	NA	NA	NA	NA	NA	NA	NA	NA	NA
ROS/MAP	Longitudinal, Cohort	Unrelated	USA	Yes	Dementia	https://www.niagads.org/datasets/ng00029	NA	x								x				NA	x
WHICAP	Longitudinal, Cohort	Unrelated	USA	Yes	Dementia	https://dss.niagads.org/studies/sa000007/	65	x		x				x	x	x	x	x	x	65	x		x				x	x	x		x	x
CCS	Longitudinal, Cohort	Unrelated	USA	Yes	Aging	https://adsp.niagads.org/data/contributing-cohorts/	65			x										65			x
GARD	Longitudinal, Cohort	Unrelated	South Korea	Yes	AD	https://adsp.niagads.org/data/contributing-cohorts/	NA	x										x		NA	x										x
IIAA/IIBD	Longitudinal, Cohort	Unrelated	USA, african-americans	Yes	Cognitive impairment, dementia, AD	https://adsp.niagads.org/data/contributing-cohorts/	65	x												65	x
ISAVRAD	Longitudinal, Cohort	Unrelated	Amerindians from Northern Argentina	Yes	Cognitive impairment, dementia, AD	https://adsp.niagads.org/data/contributing-cohorts/	60	x												NA
LASI-DAD	Longitudinal, Cohort	Unrelated	India	Yes	Aging	https://lasi-dad.org/	60	x										x		NA	NA	NA	NA	NA	NA	NA	NA	NA	NA	NA	NA	NA
LGP	Longitudinal, Cohort	Familial	USA, Ashkenazi	Yes	Aging	https://adsp.niagads.org/data/contributing-cohorts/	NA	NA		NA	NA	NA	NA	NA	NA	NA	NA	NA	NA	70	x					x
LonGenity	Longitudinal, Cohort	Familial	USA, Ashkenazi	Yes	Aging	https://adsp.niagads.org/data/contributing-cohorts/	NA	NA		NA	NA	NA	NA	NA	NA	NA	NA	NA	NA	70	x
MHAS	Longitudinal, Cohort	Unrelated	Mexico	Yes	Cognitive impairment, dementia, AD	https://adsp.niagads.org/data/contributing-cohorts/	NA	NA		NA	NA	NA	NA	NA	NA	NA	NA	NA	NA	50	x
NOMAS	Longitudinal, Cohort	Unrelated	USA	Yes	Stroke and other neurologic diseases	https://adsp.niagads.org/data/contributing-cohorts/	NA	NA		NA	NA	NA	NA	NA	NA	NA	NA	NA	NA	NA	x										x
The Amish Protective Variant Study	Longitudinal, Cohort	Familial	USA, Amish	Yes	Cognitive impairment, dementia, AD	https://adsp.niagads.org/data/contributing-cohorts/	60	NA		NA	NA	NA	NA	NA	NA		NA		NA	80	NA	NA	NA	NA	NA	NA	NA	NA	NA	NA	NA	NA
Wellderly	Longitudinal, Cohort	Unrelated	USA	Yes	Aging	https://www.scripps.edu/science-and-medicine/translational-institute/translational-research/genomic-medicine/wellderly/	NA	NA		NA	NA	NA	NA	NA	NA	NA	NA	NA	NA	85		x
WRAP	Longitudinal, Cohort	Unrelated	USA	Yes	Cognitive impairment, dementia, AD	https://wrap.wisc.edu/	NA	x						x				x		45	x										x
100 plus study	Longitudinal, Cohort	Unrelated	The Netherlands	Yes	Aging	https://neurodegenerationresearch.eu/survey/eadb-a-european-dna-bank-for-deciphering-the-missing-heritability-of-alzheimer%C2%92s-disease/	NA	x										x		100		x
ACT	Longitudinal, Cohort	Unrelated	USA	Yes	Aging	https://www.niagads.org/datasets/ng00034	65			x	x	x				x				65	x								x
ARIC	Longitudinal, Cohort	Unrelated	USA	Yes	Aterosclerosis	https://sites.cscc.unc.edu/aric/desc_pub	45	NA		NA	NA	NA	NA	NA	NA	NA	NA	NA	NA	35	NA	NA	NA	NA	NA	NA	NA	NA	NA	NA	NA	NA
ASPREE	Longitudinal, Cohort	Unrelated	USA	Yes	Aging	https://aspree.org/	65	NA		NA	NA	NA	NA	NA	NA	NA	NA	NA	NA	60	NA	NA	NA	NA	NA	NA	NA	NA	NA	NA	NA	NA
ERF	Longitudinal, Cohort	Familial	The Netherlands	Yes	Aging	https://adsp.niagads.org/data/contributing-cohorts/	NA	x								NA		NA		NA	x
HRS	Longitudinal, Cohort	Unrelated	USA, african-americans and hispanics	Yes	Aging	https://adsp.niagads.org/data/contributing-cohorts/	51	x												51	x
MARS	Longitudinal, Cohort	Unrelated	USA, african-americans	Yes	Cognitive impairment, dementia, AD	https://www.rushu.rush.edu/research/departmental-research/minority-aging-research-study	NA									x				65	x
CHS	Longitudinal, Cohort	Unrelated	USA	Yes	Vascular and metabolic diseases	https://www.hgsc.bcm.edu/human/charge-consortium	65	x					x					x	x	65											x	x
FHS	Longitudinal, Cohort	Unrelated	USA	Yes	Non affected with CV diseases	https://www.hgsc.bcm.edu/human/charge-consortium	NA	x					x					x	x	NA	x					x					x	x
Rotterdam Study	Longitudinal, Cohort	Unrelated	The Netherlands	Yes	Cardiovascular diseases, Dementia, endocrinal diseases	http://www.erasmus-epidemiology.nl/research/ergo.htm	55			x	x		x					x	x	55	x		x	x		x						x
EADB Denmark	Longitudinal, Cohort	Unrelated	Denmark	Yes	Aging	https://neurodegenerationresearch.eu/survey/eadb-a-european-dna-bank-for-deciphering-the-missing-heritability-of-alzheimer%C2%92s-disease/	NA													20		x										NA
Greece (HELIAD)	Longitudinal, Cohort	Unrelated	Greece	Yes	Several neurologic diseases	https://neurodegenerationresearch.eu/survey/eadb-a-european-dna-bank-for-deciphering-the-missing-heritability-of-alzheimer%C2%92s-disease/	64													64	NA	NA	NA	NA	NA	NA	NA	NA	NA	NA	NA	NA
Parelsnoer Institute	Longitudinal, Cohort	Unrelated	The Netherlands	Yes	Aging	https://neurodegenerationresearch.eu/survey/eadb-a-european-dna-bank-for-deciphering-the-missing-heritability-of-alzheimer%C2%92s-disease/	NA													NA	x
EADI	Longitudinal, Cohort	Unrelated	France	Yes	Aging	NA	NA			x	x									NA			x	x
Gothenburg H70 Birth Cohort Studies	Longitudinal, Cohort	Unrelated	Germany	Yes	Aging	doi: 10.1007/s10654-018-0459-8	70	x				x	x					x		70	x					x					x
NCGG biobank	Longitudinal, Cohort	Unrelated	Japan	Yes	Aging	https://www.ncgg.go.jp/english/	NA													NA	x
Niigata University	Longitudinal, Cohort	Unrelated	Japan	Yes	Aging	https://www.med.niigata-u.ac.jp/hyg/project-en.html	NA	x												NA	x
STSA	Longitudinal, Cohort	Unrelated	Sweden	Yes	Aging	https://www.icpsr.umich.edu/web/NACDA/studies/3843/datadocumentation#	65			x										80			x
TwinGene	Longitudinal, Cohort	Unrelated	Sweden	Yes	Aging	https://ki.se/en/research/the-swedish-twin-registry	80	x												80	x
BIOCARD	Longitudinal, Cohort	Unrelated	USA	Yes	Cognitive impairment, dementia, AD	https://www.gaaindata.org/partner/BIOCARD	65					x	x					x	x	NA					x	x					x	x
EAS	Longitudinal, Cohort	Unrelated	USA	Yes	Cognitive impairment, dementia, AD	https://www.maelstrom-research.org/study/eas	70			x	x	x				x				70			x	x	x
A4 Study	Longitudinal, Cohort	Unrelated	USA	Yes	Cognitive impairment, dementia, AD	https://a4study.org/	65											x	x	65											x	x
KBASE	Longitudinal, Cohort	Unrelated	South Korea	Yes	AD	https://adsp.niagads.org/data/contributing-cohorts/	20	x										x	x	20	x										x	x
ADNI	Longitudinal, Cohort	Unrelated	USA	Yes	AD	https://adni.loni.usc.edu/	55			x			x					x	x	NA			x		x	x					x	x
KGAD	Longitudinal, Cohort	Unrelated	USA	Yes	Cognitive impairment, dementia, AD	https://adsp.niagads.org/data/contributing-cohorts/	65					x		x		x		x	x	65					x		x		x		x	x
ANMerge	Longitudinal, Cohort	Unrelated	Several european countries	Yes	AD	doi: 10.3233/JAD-200948	65				x	x	x					x	x	NA	x				x						x	x
EADB Belgium	Longitudinal, Cohort	Unrelated	Belgium	Yes	AD	https://neurodegenerationresearch.eu/survey/eadb-a-european-dna-bank-for-deciphering-the-missing-heritability-of-alzheimer%C2%92s-disease/	NA													NA		x
EADB Czech	Longitudinal, Cohort	Unrelated	Czech Republic	Yes	Cognitive impairment, dementia, AD	https://neurodegenerationresearch.eu/survey/eadb-a-european-dna-bank-for-deciphering-the-missing-heritability-of-alzheimer%C2%92s-disease/	NA													NA	NA	NA	NA	NA	NA	NA	NA	NA	NA	NA	NA	NA
EADB ERASMUS MC	Longitudinal, Cohort	Unrelated	The Netherlands	Yes	AD	https://neurodegenerationresearch.eu/survey/eadb-a-european-dna-bank-for-deciphering-the-missing-heritability-of-alzheimer%C2%92s-disease/	NA			x										NA	x
EADB Finland	Longitudinal, Cohort	Unrelated	Finland	Yes	AD	https://neurodegenerationresearch.eu/survey/eadb-a-european-dna-bank-for-deciphering-the-missing-heritability-of-alzheimer%C2%92s-disease/	NA			x										NA			x
EADB France	Longitudinal, Cohort	Unrelated	France	Yes	Cognitive impairment, dementia, AD	https://neurodegenerationresearch.eu/survey/eadb-a-european-dna-bank-for-deciphering-the-missing-heritability-of-alzheimer%C2%92s-disease/	NA			x	x		x							NA		x
Germany (DELCODE)	Longitudinal, Cohort	Unrelated	Germany	Yes	AD	https://neurodegenerationresearch.eu/survey/eadb-a-european-dna-bank-for-deciphering-the-missing-heritability-of-alzheimer%C2%92s-disease/	75	x		x				x				x	x	75	x										x	x
EADB Italy	Longitudinal, Cohort	Unrelated	Italy	Yes	AD	https://neurodegenerationresearch.eu/survey/eadb-a-european-dna-bank-for-deciphering-the-missing-heritability-of-alzheimer%C2%92s-disease/	NA			x	x									NA				x		x
Maastricht University Medical Center	Longitudinal, Cohort	Unrelated	The Netherlands	Yes	Cognitive impairment, dementia, AD	https://neurodegenerationresearch.eu/survey/eadb-a-european-dna-bank-for-deciphering-the-missing-heritability-of-alzheimer%C2%92s-disease/	NA			x	x									NA	NA	NA	NA	NA	NA	NA	NA	NA	NA	NA	NA	NA
EADB Portugal	Longitudinal, Cohort	Unrelated	Portugal	Yes	AD	https://neurodegenerationresearch.eu/survey/eadb-a-european-dna-bank-for-deciphering-the-missing-heritability-of-alzheimer%C2%92s-disease/	NA													NA	NA	NA	NA	NA	NA	NA	NA	NA	NA	NA	NA	NA
EADB Spain	Longitudinal, Cohort	Unrelated	Spain	Yes	Cognitive impairment, dementia, AD	https://neurodegenerationresearch.eu/survey/eadb-a-european-dna-bank-for-deciphering-the-missing-heritability-of-alzheimer%C2%92s-disease/	NA			x										NA						x
EADB Sweden	Longitudinal, Cohort	Unrelated	Sweden	Yes	AD	https://neurodegenerationresearch.eu/survey/eadb-a-european-dna-bank-for-deciphering-the-missing-heritability-of-alzheimer%C2%92s-disease/	NA			x										NA						x
EADB Switzerland + Austria	Longitudinal, Cohort	Unrelated	Switzerland and Austria	Yes	Cognitive impairment, dementia, AD	https://neurodegenerationresearch.eu/survey/eadb-a-european-dna-bank-for-deciphering-the-missing-heritability-of-alzheimer%C2%92s-disease/	55													55	NA	NA	NA	NA	NA	NA	NA	NA	NA	NA	NA	NA
Sydney MAS	Longitudinal, Cohort	Unrelated	Australia	Yes	Cognitive impairment, dementia, AD	https://neurodegenerationresearch.eu/survey/eadb-a-european-dna-bank-for-deciphering-the-missing-heritability-of-alzheimer%C2%92s-disease/	70	x										x		70	x										x
EADB UK	Longitudinal, Cohort	Unrelated	UK	Yes	AD	https://neurodegenerationresearch.eu/survey/eadb-a-european-dna-bank-for-deciphering-the-missing-heritability-of-alzheimer%C2%92s-disease/	NA	x		x	x	x						x		NA	NA	NA	NA	NA	NA	NA	NA	NA	NA	NA	NA	NA
Banner health APOE longitudinal	Longitudinal, Cohort	Unrelated	USA	Yes	Aging	https://dss.niagads.org/cohorts/banner-health-apoe-longitudinal/	NA	NA		NA	NA	NA	NA	NA	NA	NA	NA	NA	NA	NA	NA	NA	NA	NA	NA	NA	NA	NA	NA	NA	NA	NA
StEP AD	Longitudinal, Cohort	Unrelated	USA	Yes	Cognitive impairment, dementia, AD	https://adsp.niagads.org/data/contributing-cohorts/	NA									x		x		NA									x		x
CCHS	Longitudinal, Panel Study	Unrelated	Denmark	No	NA	NA	NA	x												NA	x
HUNT	Longitudinal, Panel Study	Unrelated	Norway	No	NA	https://doi.org/10.1093/ije/dys095	20	x												20	x
HIHG	Longitudinal, Panel Study	Unrelated	USA	No	NA	https://med.miami.edu/centers-and-institutes/hihg	NA	x								x				NA	x								x
MRC	Longitudinal, Panel Study	Unrelated	USA	No	NA	doi: 10.3233/JAD-2011-091402.	NA			x	x					x				NA					x	x
BioVU	Longitudinal, Panel Study	Unrelated	USA	No	NA	https://victr.vumc.org/biovu-description/	NA	x												NA	x
CSDC	NA	NA	-	-	-	-	-	-		-	-	-	-			-		-		-	-		-	-	-	-			-		-
Mexican APP-PSEN	NA	NA	-	-	-	-	-	-		-	-	-	-			-		-		-	-		-	-	-	-			-		-
Mexico 10/66	NA	NA	-	-	-	-	-	-		-	-	-	-			-		-		-	-		-	-	-	-			-		-
Portuguese Alzeimer’s Disease Cohort	NA	NA	-	-	-	-	-	-		-	-	-	-			-		-		-	-		-	-	-	-			-		-
CHGR	NA	NA	-	-	-	-	-	-		-	-	-	-			-		-		-	-		-	-	-	-			-		-
1958BC	NA	NA	-	-	-	-	-	-		-	-	-	-			-		-		-	-		-	-	-	-			-		-
UCL:LASER	NA	NA	-	-	-	-	-	-		-	-	-	-			-		-		-	-		-	-	-	-			-		-
UCL:PRION	NA	NA	-	-	-	-	-	-		-	-	-	-			-		-		-	-		-	-	-	-			-		-

## Sheet: Supp Table 2
Supplemental Table 2. List of publications and genes found as associated with Alzheimer's disease.
First author	Year of publication	Title	Genes/markers found
Grupe	2007	Evidence for novel susceptibility genes for late-onset Alzheimer’s disease from a genome-wide association study of putative functional variants.	APOE
Bertram	2008	Genome-wide association analysis reveals putative Alzheimer's disease susceptibility loci in addition to APOE	CD33
Lambert	2009	Genome-wide association study identifies variants at CLU and CR1 associated with Alzheimer’s disease.	CR1, CLU
Harold	2009	Genome-wide association study identifies variants at CLU and PICALM associated with Alzheimer’s disease.	PICALM
Feulner	2010	Examination of the current top candidate genes for AD in a genome-wide association study.	TOMM40
Naj	2010	Dementia revealed: novel chromosome 6 locus for late-onset Alzheimer disease provides genetic evidence for folate-pathway abnormalities.	MTHFD1L
Seshadri	2010	Genome-wide analysis of genetic loci associated with Alzheimer disease.	EXOC3L2, BIN1
Logue	2011	A comprehensive genetic association study of Alzheimer disease in African Americans.	PVRL2
Wijsman	2011	Genome-wide association of familial late-onset Alzheimer’s disease replicates BIN1 and CLU and nominates CUGBP2 in interaction with APOE.	CUGBP2
Hollingworth	2011	Common variants at ABCA7, MS4A6A/MS4A4E, EPHA1, CD33 and CD2AP are associated with Alzheimer’s disease.	ABCA7, MS4A6, EPHA1, CD2AP
Gaj	2012	Identification of a late onset Alzheimer’s disease candidate risk variant at 9q21.33 in Polish patients.	GWA-9q21.33
Kamboh	2012	Genome-wide association study of Alzheimer’s disease	PPP1R3B
Lee	2012	Alzheimer disease and replication of CLU, PICALM, and BIN1 in Caribbean Hispanic individuals.	DGKB, GWA-10q23.1 (PCDH21, LRIT1, RGR), HPCAL1
Lambert	2013	Meta-analysis of 74,046 individuals identifies 11 new susceptibility loci for Alzheimer's disease.	HLA-DRB5–HLA-DRB1, PTK2B, SORL1, SLC24A4-RIN3 and DSG2
Sherva	2013	Genome-wide association study of the rate of cognitive decline in Alzheimer's disease.	SPON1
Lambert	2013	Genome-wide haplotype association study identifies the FRMD4A gene as a risk locus for Alzheimer's disease.	FRMD4A
Jonsson	2013	Variant of TREM2 associated with the risk of Alzheimer's disease	TREM2
Jun	2014	PLXNA4 is associated with Alzheimer disease and modulates tau phosphorylation	PLXNA4
Floudas	2014	Identifying genetic interactions associated with late-onset Alzheimer’s disease	APOC1, CAMK1D, FBXL13
Cruchaga	2014	Rare coding variants in the phospholipase D3 gene confer risk for Alzheimer’s disease.	PLD3
Hirano	2015	A genome-wide association study of late-onset Alzheimer’s disease in a Japanese population.	CNTNAP2, GWA-18p11.32, GWA-12q24.23
Tosto	2015	F-box/LRR-repeat protein 7 is genetically associated with Alzheimer's disease.	FBXL7, FRMD4A, CELF1, FERMT2, SLC24A4-RIN3
Jun	2016	A novel Alzheimer disease locus located near the gene encoding tau protein.	KANSL1 and LRRC37A on chromosome 17 near MAPT
Herold	2016	Family-based Association Analyses of Imputed Genotypes Reveal Genome-Wide Significant Association of Alzheimer’s disease with OSBPL6, PTPRG and PDCL3	OSBPL6, PTPRG, PDCL3
Sims	2017	Rare coding variants in PLCG2, ABI3, and TREM2 implicate microglial-mediated innate immunity in Alzheimer's disease.	PLCG2, ABI3, TREM2
Mez	2017	Two novel loci, COBL and SLC10A2, for Alzheimer's disease in African Americans.	COBL, SLC10A2
Gusareva	2018	Male-specific epistasis between WWC1 and TLN2 genes is associated with Alzheimer's disease.	WWC1, TLN2
Marioni	2018	GWAS on family history of Alzheimer’s disease	ADAM10, BCKDK/KAT8 (VKORC1), ACE, TREML2, PLCG2, IL-34
Jansen	2019	Genome-wide meta-analysis identifies new loci and functional pathways influencing Alzheimer's disease risk.	ADAMTS4, INPP5D, HESX1, CLNK, HS3ST1, HLA-DRB1, ZCWPW1 (SPDYE3), CNTNAP2, CLU/PTK2B, ECHDC3, APH1B, SCIMP, AB13, BZRAP1-AS1, SUZ12P1, ALPK2, AC074212.3.
de Rojas	2019	Common variants in Alzheimer's disease and risk stratification by polygenic risk scores.	near APP, CHRNE, PRKD3/NDUFAF7, PLCG2 and two exonic variants in the SHARPIN gene
Kunkle	2019	Genetic meta-analysis of diagnosed Alzheimer's disease identifies new risk loci and implicates Aβ, tau, immunity and lipid processing.	NYAP1 (SPDYE3), ECHDC3 (USP6NL), IQCK, WWOX.
Moreno-Grau	2019	Genome-wide association analysis of dementia and its clinical endophenotypes reveal novel loci associated with Alzheimer's disease and three causality networks: The GR@ACE project.	ANKRD31-rs4704171 and NDUFAF6-rs10098778
Lo	2019	Identification of genetic heterogeneity of Alzheimer's disease across age.	OR2S2
Nazarian	2019	Genome-wide analysis of genetic predisposition to Alzheimer’s disease and related sex disparities	CEACAM16, BCL3, MIR8085, CBLC, BCAM, PVRL2, APOC1, APOC1P1, APOC4, APOC2, LINC00158, MIR155HG, MIR155, LINC00515, MRPL39, JAM2, C2orf74, ATG10, MS4A6A, ABCB9, ZNF815, TRA2A, MED30, LPXN, IRAK3, N4BP2L2, UQCC, APOBEC3F, SFNa, ESPN, GNAI3, C9orf72, MTMR3
Hao	2019	Prediction of Alzheimer’s Disease-Associated Genes by Integration of GWAS Summary Data and Expression Data	MLH3, FNBP4, CEACAM19, CLPTM1.
Wightman	2021	A genome-wide association study with 1,126,563 individuals identifies new risk loci for Alzheimer's disease.	AGRN-rs113020870, TNIP1-rs871269, HAVCR2-rs6891966, TMEM106B-rs5011436, GRN-rs708382, NTN-rs2452170, LILRB2-rs1761461
Wang	2021	Similar Genetic Architecture of Alzheimer's Disease and Differential APOE Effect Between Sexes.	BCAM
Kunkle	2021	Novel Alzheimer Disease Risk Loci and Pathways in African American Individuals Using the African Genome Resources Panel: A Meta-analysis.	TRANK1, FABP2, LARP1B, TSRM, ARAP1, STARD10, SPHK1, SERPINB13, EDEM1, ALCAM, GPC6, VRK3, SIPA1L2, WDR70, API5, ACER3, PIK3C2G, ARRDC4, IGF1R, RBFOX1, MSX2, AKAP9.
Schwartzentruber	2021	Genome-wide meta-analysis, fine-mapping and integrative prioritization implicate new Alzheimer’s disease risk genes	PILRA, NCK2, SPI1, TSPAN14, SPPL2A, ACE, CCDC6, ADAMTS1, SHARPIN, GRN, SPRED2, ADAMTS4, TMEM163, SIGLEC11, PLCG2, IGHG1, IKZF1, TSPOAP1.
Shigemizu	2022	Whole-genome sequencing reveals novel ethnicity-specific rare variants associated with Alzheimer’s disease.	FAM126A, ZFHX4, LGR5, ZFC3H1, OR51G1, OR4X2, ARHGEF4, PRUNE2, MLKL, NCOR2, DMD, NEDD4, PLEC
Bellenguez	2022	New insights into the genetic etiology of Alzheimer's disease and related dementias.	UNC5CL, EPDR1, WNT3, SORT1, ADAM17, PRKD3, MME, IDUA, RHOH, ANKH, COX7C, TNIP1, RASGEF1C, HS3STS, UMAD1, ICA1, TMEM106B, JAZF1, SEC61G, CTSB, ABCA1, ANK3, BLNK, PLEKHA1, TPCN1, SNX1, DOC2A, MAF, FOXF1, PRDM7, WDR91, MYO15A, KLF16, LILRB2, RBCK1, SLC2A4RG, APP.
GWAS in grey were not included in this review due to inacessbility to the data.

## Sheet: Supp Table 3
Supplemental Table 3. AD and AD-free assessment for the total sample composition per GWAs, considering the databases used.
						AD CASES						CONTROLS
FIRST AUTHOR	Year of publication	Title	N	N - AD	N - Controls	Imaging for all	Autopsy for all	CSF for all	Biomarkers for all	Unspec. / diverse methods	Non clinical interview	Imaging for all	Autopsy for all	CSF for all	Biomarkers for all	Unspec. / diverse methods	Non clinical interview
Grupe	2007	Evidence for novel susceptibility genes for late-onset Alzheimer’s disease from a genome-wide association study of putative functional variants.	3870	1808	2062	0	0	0	0	1808	0	0	0	0	0	2062	0
Bertram	2008	Genome-wide association analysis reveals putative Alzheimer's disease susceptibility loci in addition to APOE	1345	941	404	0	0	0	0	941	0	0	0	0	0	404	0
Harold	2009	Genome-wide association study identifies variants at CLU and PICALM associated with Alzheimer’s disease.	14639	4957	9682	0	331	0	0	4626	0	0	0	0	0	9682	0
Lambert	2009	Genome-wide association study identifies variants at CLU and CR1 asssociated with Alzheimer's disease	7353	2025	5328	0	0	0	0	2025	0	0	0	0	0	5328	0
Naj	2010	Dementia revealed: novel chromosome 6 locus for late-onset Alzheimer disease provides genetic evidence for folate-pathway abnormalities.	1284	601	683	0	191	0	0	410	0	0	45	0	0	638	0
Seshadri	2010	Genome-wide analysis of genetic loci associated with Alzheimer disease.	16675	2033	14642	394	829	0	0	810	0	12904	536	0	0	1202	0
Feulner	2010	Examination of the current top candidate genes for AD in a genome-wide association study	970	491	479	0	0	0	0	491	0	0	0	0	0	479	0
Logue	2011	A comprehensive genetic association study of Alzheimer disease in African Americans.	1009	513	496	0	0	0	0	513	0	0	0	0	0	204	292
Wijsman	2011	Genome-wide association of familial late-onset Alzheimer’s disease replicates BIN1 and CLU and nominates CUGBP2 in interaction with APOE.	3403	2324	1079	0	0	0	0	2324	0	0	0	0	0	1079	0
Hollingworth	2011	Common variants at ABCA7, MS4A6A/MS4A4E, EPHA1, CD33 and CD2AP are associated with Alzheimer’s disease.	20373	6688	13685	151	571	0	0	5966	0	177	332	0	0	13176	0
Kamboh	2012	Genome-wide association study of Alzheimer’s disease	2440	1440	1000	0	338	0	0	1102	0	0	2	0	0	998	0
Lee	2012	Alzheimer disease and replication of CLU, PICALM, and BIN1 in Caribbean Hispanic individuals.	1093	549	544	0	0	0	311	238	0	0	0	0	543	1	0
Lambert b	2013	Meta-analysis of 74,046 individuals identifies 11 new susceptibility loci for Alzheimer's disease.	63020	17068	45952	1643	815	0	0	14610	0	21939	631	0	2018	20622	742
Sherva	2013	Genome-wide association study of the rate of cognitive decline in Alzheimer's disease.	546	303	243	303	0	0	0	0	0	243	0	0	0	0	0
Lambert a	2013	Genome-wide haplotype association study identifies the FRMD4A gene as a risk locus for Alzheimer's disease.	7353	2025	5328	0	0	0	0	2025	0	0	0	0	0	5328	0
Jonsson	2013	Variant of TREM2 associated with the risk of Alzheimer's disease	115040	3754	111286	0	0	0	0	3754	0	0	0	0	0	111286	0
Jun	2014	PLXNA4 is associated with Alzheimer disease and modulates tau phosphorylation	2591	61	2530	61	0	0	0	0	0	2530	0	0	0	0	0
Floudas	2014	Identifying genetic interactions associated with late-onset Alzheimer’s disease	3656	2151	1505	0	861	0	0	1290	0	0	550	0	0	955	0
Cruchaga	2014	Rare coding variants in the phospholipase D3 gene confer risk for Alzheimer’s disease.	9558	3902	5656	0	0	0	0	3902	0	0	0	0	0	5656	0
Tosto	2015	F-box/LRR-repeat protein 7 is genetically associated with Alzheimer's disease.	4514	2451	2063	0	0	0	0	2451	0	0	0	0	0	2063	0
Hirano	2015	A genome-wide association study of late-onset Alzheimer's disease in a Japanese population	7913	827	7086	827	0	0	0	0	0	0	0	0	0	7086	0
Jun	2016	A novel Alzheimer disease locus located near the gene encoding tau protein.	63399	19545	43854	2955	0	0	0	16590	0	20753	0	0	0	23101	0
Herold	2016	Family-based Association Analyses of Imputed Genotypes Reveal Genome-Wide Significant Association of Alzheimer’s disease with OSBPL6, PTPRG and PDCL3	2375	1689	686	941	0	0	0	748	0	0	404	0	0	282	0
Sims	2017	Rare coding variants in PLCG2, ABI3, and TREM2 implicate microglial-mediated innate immunity in Alzheimer's disease.	50959	20693	30266	2156	0	0	0	18537	0	5085	0	0	0	25181	0
Mez	2017	Two novel loci, COBL and SLC10A2, for Alzheimer's disease in African Americans.	5609	1825	3784	0	0	0	0	1825	0	0	0	0	0	3784	0
Gusareva	2018	Male-specific epistasis between WWC1 and TLN2 genes is associated with Alzheimer's disease.	8260	2243	6017	0	0	0	0	2243	0	0	0	0	0	6017	0
Marioni	2018	GWAS on family history of Alzheimer’s disease	548955	42034	506921	0	0	0	0	42034	0	0	0	0	0	0	506921
Jansen	2019	Genome-wide meta-analysis identifies new loci and functional pathways influencing Alzheimer's disease risk.	455278	71880	383398	0	0	0	0	71880	0	0	0	0	0	55078	328320
de Rojas	2019	Common variants in Alzheimer's disease and risk stratification by polygenic risk scores.	625267	70347	554920	0	0	0	0	70347	0	0	0	0	0	47999	506921
Kunkle	2019	Genetic meta-analysis of diagnosed Alzheimer's disease identifies new risk loci and implicates Aβ, tau, immunity and lipid processing.	66392	24441	41951	2411	6131	0	73	15826	0	13759	1223	0	560	25671	738
Moreno-Grau	2019	Genome-wide association analysis of dementia and its clinical endophenotypes reveal novel loci associated with Alzheimer's disease and three causality networks: The GR@ACE project.	7409	4120	3289	0	0	0	0	4120	0	0	0	0	0	3289	0
Lo	2019	Identification of genetic heterogeneity of Alzheimer's disease across age.	16159	7645	8514	0	760	0	0	6885	0	0	138	0	0	8131	245
Nazarian	2019	Genome-wide analysis of genetic predisposition to Alzheimer’s disease and related sex disparities	17480	2741	14739	610	0	0	0	2131	0	6996	0	0	0	7743	0
Hao	2019	Prediction of Alzheimer’s Disease-Associated Genes by Integration of GWAS Summary Data and Expression Data	54162	17008	37154	0	0	0	0	17008	0	0	0	0	0	37154	0
Wightman	2021	A genome-wide association study with 1,126,563 individuals identifies new risk loci for Alzheimer's disease.	1036232	92797	1036232	2777	6131	0	73	80009	3807	14018	1223	0	560	87829	932602
Wang	2021	Similar Genetic Architecture of Alzheimer's Disease and Differential APOE Effect Between Sexes.	16159	7645	8514	138	760	0	0	6747	0	172	138	0	0	7959	245
Kunkle	2021	Novel Alzheimer Disease Risk Loci and Pathways in African American Individuals Using the African Genome Resources Panel: A Meta-analysis.	8006	2784	5222	0	0	0	170	2614	0	0	0	0	299	4858	65
Schwartzentruber	2021	Genome-wide meta-analysis, fine-mapping and integrative prioritization implicate new Alzheimer’s disease risk genes	475334	77483	397851	2411	6131	0	73	68868	0	13759	1223	0	560	25671	356638
Bellenguez	2022	New insights into the genetic etiology of Alzheimer's disease and related dementias.	487511	85934	401577	1306	0	0	0	84628	0	6700	0	0	0	56437	338440
Shigemizu	2022	Whole-genome sequencing reveals novel ethnicity-specific rare variants associated with Alzheimer's disease	938	140	798	140	0	0	0	0	0	0	0	0	0	798	0

## Sheet: Supp Table 4
Supplemental Table 4. Description of number of samples per study and AD/AD-free assessment methods used for all GWAs analyzed in this review.
						AD Cases						Controls
FIRST AUTHOR	Year of publication	Title	Studies where the data comes from	N - AD	N - Controls	Imaging for all	Autopsy for all	CSF for all	Biomarkers for all	Unspec./ diverse methods	Non clinical interview	Imaging for all	Autopsy for all	CSF for all	Biomarkers for all	Unspec./ diverse methods	Non clinical interview
Grupe	2007	Evidence for novel susceptibility genes for late-onset Alzheimer’s disease from a genome-wide association study of putative functional variants.	UK1	380	396					380						396
			UK2	309	349					309						349
			UK3	503	643					503						643
			WU	376	344					376						344
			SD	240	330					240						330
			TOTAL	1808	2062	0	0	0	0	1808	0	0	0	0	0	2062	0
Bertram	2008	Genome-wide association analysis reveals putative Alzheimer's disease susceptibility loci in addition to APOE.	NIMH	941	404					941						404
			TOTAL	941	404					941						404
Harold	2009	Genome-wide association study identifies variants at CLU and PICALM associated with Alzheimer’s disease.	MRC	1221	1044		81			1140						1044
			GERAD	2389	4771		0			2389						4771
			WU	503	300		0			503						300
			CORIELL	0	808		0			0						808
			HNR	0	380		0			0						380
			ALS	0	1124		0			0						1124
			MAYO/RMAYO	844	1255		250			594						1255
			TOTAL	4957	9682	0	331	0	0	4626	0	0	0	0	0	9682	0
Lambert	2009	Genome-wide association study identifies variants at CLU and CR1 asssociated with Alzheimer's disease	French AD cases	2025	0					2025						0
			French Three-City	0	5328					0						5328
			TOTAL	2025	5328	0	0	0	0	2025	0	0	0	0	0	5328	0
Naj	2010	Dementia revealed: novel chromosome 6 locus for late-onset Alzheimer disease provides genetic evidence for folate-pathway abnormalities.	HIHG	210	449					210						449
			CHGR	200	189					200						189
			MSBB	191	45		191						45
			TOTAL	601	683	0	191	0	0	410	0	0	45	0	0	638	0
Seshadri	2010	Genome-wide analysis of genetic loci associated with Alzheimer disease.	CHS	93	2429	93						2429
			FHS	52	2091	52						2091
			Rotterdam Study	171	5700	171						5700
			AGES-RS	78	2684	78						2684
			TGEN	829	536		829						536
			MAYO/RMAYO	810	1202					810						1202
			TOTAL	2033	14642	394	829	0	0	810	0	12904	536	0	0	1202	0
Feulner	2010	Examination of the current top candidate genes for AD in a genome-wide	German AD cases	491	0					491						0
			PopGen biobank	0	479					0						479
			TOTAL	491	479	0	0	0	0	491	0	0	0	0	0	479	0
Logue	2011	A comprehensive genetic association study of Alzheimer disease in African Americans.	MIRAGE	267	292					267							292
			GenerAAtions	246	204					246						204
			TOTAL	513	496	0	0	0	0	513	0	0	0	0	0	204	292
Wijsman	2011	Genome-wide association of familial late-onset Alzheimer’s disease replicates BIN1 and CLU and nominates CUGBP2 in interaction with APOE.	NCRAD/NIA-LOAD	2324	1079					2324						1079
			TOTAL	2324	1079	0	0	0	0	2324	0	0	0	0	0	1079	0
Hollingworth	2011	Common variants at ABCA7, MS4A6A/MS4A4E, EPHA1, CD33 and CD2AP are associated with Alzheimer’s disease.	GERAD	3941	7848					3941						7848
			EADI	2025	5328					2025						5328
			ADNI	151	177	151						177
			TGEN	571	332		571						332
			TOTAL	6688	13685	151	571	0	0	5966	0	177	332	0	0	13176	0
Kamboh	2012	Genome-wide association study of Alzheimer’s disease.	ADRC	1440	1000		338			1102			2			998
			TOTAL	1440	1000	0	338	0	0	1102	0	0	2	0	0	998	0
Lee	2012	Alzheimer disease and replication of CLU, PICALM, and BIN1 in Caribbean Hispanic individuals.	WHICAP	311	543				311						543
			EFIGA	238	1					238						1
			TOTAL	549	544	0	0	0	311	238	0	0	0	0	543	1	0
Lambert	2013b	Meta-analysis of 74,046 individuals identifies 11 new susceptibility loci for Alzheimer's disease.	ADC1-10	2512	1245					2512						1245
			ACT	566	1696					566						1696
			ADNI	268	173	268						173
			GenADA	669	713					669						713
			NCRAD/NIA-LOAD	1811	1572					1811						1572
			MAYO / RMAYO	728	1173					728						1173
			MIRAGE	509	742					509							742
			OHSU	131	153					131						153
			ROS/MAP	291	776					291						776
			TGEN2	129	493		129						493
			UM/CWRU/MSSM	1070	1128		409			661			136		992
			UPITT	1271	841		277			994			2		839
			WU	318	187					318					187
			AGES-RS	78	2694	78						2694
			CHS	421	1834	421						1834
			FHS	243	6300	243						6300
			Rotterdam Study	633	10938	633						10938
			EADI	2243	6017					2243						6017
			GERAD/PERADES	3177	7277					3177						7277
			TOTAL	17068	45952	1643	815	0	0	14610	0	21939	631	0	2018	20622	742
Sherva	2013	Genome-wide association study of the rate of cognitive decline in Alzheimer's disease.	ADNI	303	243	303						243
			TOTAL	303	243	303	0	0	0	0	0	243	0	0	0	0	0
Lambert	2013a	Genome-wide haplotype association study identifies the FRMD4A gene as a risk locus for Alzheimer's disease.	EADI	2025	5328					2025						5328
			TOTAL	2025	5328	0	0	0	0	2025	0	0	0	0	0	5328	0
Jonsson	2013	Variant of TREM2 associated with the risk of Alzheimer's disease.	Icelandics	3754	111286					3754						111286
			TOTAL	3754	111286	0	0	0	0	3754	0	0	0	0	0	111286	0
Jun	2014	PLXNA4 is associated with Alzheimer disease and modulates tau phosphorylation.	FHS	61	2530	61						2530
			TOTAL	61	2530	61	0	0	0	0	0	2530	0	0	0	0	0
Floudas	2014	Identifying genetic interactions associated with late-onset Alzheimer’s disease.	ADRC	1290	955					1290						955
			TGEN	861	550		861						550
			TOTAL	2151	1505	0	861	0	0	1290	0	0	550	0	0	955	0
Cruchaga	2014	Rare coding variants in the phospholipase D3 gene confer risk for Alzheimer’s disease.	ADRC	1114	913					1114						913
			NCRAD/NIA-LOAD	868	881					868						881
			Wellderly	0	?					0
			CCS	255	2471					255						2471
			UK-NIA	143	183					143						183
			UPITT	1253	958					1253						958
			Toronto	269	250					269						250
			TOTAL	3902	5656	0	0	0	0	3902	0	0	0	0	0	5656	0
Tosto	2015	F-box/LRR-repeat protein 7 is genetically associated with Alzheimer's disease.	WHICAP	?	?
			EFIGA	?	?
			NOMAS	?	?
			TOTAL	2451	2063	0	0	0	0	2451	0	0	0	0	0	2063	0
Hirano	2015	A genome-wide association study of late-onset Alzheimer's disease in a Japanese population	Kyushu University	827	0	827										0
			Biobank Japan	0	6063											6063
			Osaka Midosuji Rotary Club	0	1023											1023
			Pharma SNP consortium	0	906											906
			TOTAL	827	7086	827	0	0	0	0	0	0	0	0	0	7086	0
Jun	2016	A novel Alzheimer disease locus located near the gene encoding tau protein.	ADGC	11664	11053					11664						11053
			EADI	2029	6017					2029						6017
			GERAD/PERADES	2897	6031					2897						6031
			AGES-RS	54	2748	54						2748
			CHS	698	1632	698						1632
			FHS	1478	5913	1478						5913
			Rotterdam Study	725	10460	725						10460
			TOTAL	19545	43854	2955	0	0	0	16590	0	20753	0	0	0	23101	0
Herold	2016	Family-based Association Analyses of Imputed Genotypes Reveal Genome-Wide Significant Association of Alzheimer’s disease with OSBPL6, PTPRG and PDCL3.	NCRAD/NIA-LOAD	748	282					748						282
			NIMH	941	404	941							404
			TOTAL	1689	686	941	0	0	0	748	0	0	404	0	0	282	0
Sims	2017	Rare coding variants in PLCG2, ABI3, and TREM2 implicate microglial-mediated innate immunity in Alzheimer's disease.	GERAD/PERADES	4049	5049					4049						5049
			CHARGE	2156	5085	2156						5085
			EADI	7836	11787					7836						11787
			ADGC	6652	8345					6652						8345
			TOTAL	20693	30266	2156	0	0	0	18537	0	5085	0	0	0	25181	0
Mez	2017	Two novel loci, COBL and SLC10A2, for Alzheimer's disease in African Americans.	ADGC	1825	3784					1825						3784
			TOTAL	1825	3784	0	0	0	0	1825	0	0	0	0	0	3784	0
Gusareva	2018	Male-specific epistasis between WWC1 and TLN2 genes is associated with Alzheimer's disease.	EADI	2243	6017					2243						6017
			TOTAL	2243	6017	0	0	0	0	2243	0	0	0	0	0	6017	0
Marioni	2018	GWAS on family history of Alzheimer’s disease.	UK Biobank	42034	506921					42034							506921
			TOTAL	42034	506921	0	0	0	0	42034	0	0	0	0	0	0	506921
Jansen	2019	Genome-wide meta-analysis identifies new loci and functional pathways influencing Alzheimer's disease risk.	DemGene	2066	7637					2066						7637
			STSA	348	799					348						799
			TwinGene	322	6325					322						6325
			IGAP	17008	37154					17008						37154
			ADSP	4343	3163					4343						3163
			UK Biobank	47793	328320					47793							328320
			TOTAL	71880	383398	0	0	0	0	71880	0	0	0	0	0	55078	328320
de Rojas	2019	Common variants in Alzheimer's disease and risk stratification by polygenic risk scores.	Gr@ace	6331	6055					6331						6055
			IGAP	21982	41944					21982						41944
			UK Biobank	42034	506921					42034							506921
			TOTAL	70347	554920	0	0	0	0	70347	0	0	0	0	0	47999	506921
Kunkle BW	2019	Genetic meta-analysis of diagnosed Alzheimer's disease identifies new risk loci and implicates Aβ, tau, immunity and lipid processing.	ADC1-10	6432	2540		4627			1805			517			2023
			ACT	532	1512		70			462			155			1357
			ADNI	268	173	268						173
			BIOCARD	6	112	6						112
			CHAP	27	144					27						144
			EAS	9	141					9						141
			GenADA	666	712					666						712
			MAYO / RMAYO	671	1279					671						1279
			MIRAGE	491	738					491							738
			MTC	256	189					256						189
			NCRAD/NIA-LOAD	1798	1568					1798						1568
			NBB	80	48		80						48
			OHSU	132	153					132						153
			PFIZER	696	762					696						762
			ROS/MAP	354	986					354						986
			TARCC	323	181					323						181
			TGEN2	668	365		668						365
			UKS	596	170					596						170
			UM/CWRU/MSSM	1177	1126		409			768			136			990
			UPITT	1255	829		277			978			2			827
			WU	377	281					377						281
			WHICAP	73	560				73						560
			CSDC	0	0
			ASPS/PRODEM	277	169	277						169
			AGES-RS	95	2708	95						2708
			CHS	450	1702	450						1702
			FHS	330	3910	330						3910
			Rotterdam Study	985	4985	985						4985
			EADI	2240	6631					2240						6631
			GERAD/PERADES	3177	7277					3177						7277
			TOTAL	24441	41951	2411	6131	0	73	15826	0	13759	1223	0	560	25671	738
Moreno-Grau	2019	Genome-wide association analysis of dementia and its clinical endophenotypes reveal novel loci associated with Alzheimer's disease and three causality networks: The GR@ACE project.	Gr@ace	4120	3289					4120						3289
			TOTAL	4120	3289	0	0	0	0	4120	0	0	0	0	0	3289	0
Lo	2019	Identification of genetic heterogeneity of Alzheimer's disease across age.	ACT1	311	1555					311						1555
			ADC*	2524	1074					2524						1074
			ADNI	138	172					138						172
			GenADA	647	704					647						704
			MAYO / RMAYO	0	1035					0						1035
			MIRAGE	386	245					386							245
			NCRAD/NIA-LOAD	724	881					724						881
			OHSU	125	151					125						151
			ROS/MAP	275	744					275						744
			TGEN2	74	0		74						0
			UM/CWRU/MSSM	989	961		409			580			136			825
			UPITT	1142	809		277			865			2			807
			WU	310	183					310						183
			TOTAL	7645	8514	0	760	0	0	6885	0	0	138	0	0	8131	245
Nazarian	2019	Genome-wide analysis of genetic predisposition to Alzheimer’s disease and related sex disparities.	NCRAD/NIA-LOAD	1850	1866					1850						1866
			FHS	413	3996	413						3996
			CHS	197	3000	197						3000
			HRS	281	5877					281						5877
			TOTAL	2741	14739	610	0	0	0	2131	0	6996	0	0	0	7743	0
Hao	2019	Prediction of Alzheimer’s Disease-Associated Genes by Integration of GWAS Summary Data and Expression Data	IGAP	17008	37154					17008						37154
			TOTAL	17008	37154	0	0	0	0	17008	0	0	0	0	0	37154	0
Wightman	2021	A genome-wide association study with 1,126,563 individuals identifies new risk loci for Alzheimer's disease.	deCODE	7002	181573					7002							181573
			UK Biobank	46613	318246					46613							318246
			The Trøndelag Health Study (HUNT)	1156	7157					1156						7157
			23andMe	3807	359839						3807						359839
			BioVU	600	36059					600						36059
			DemGene	1638	6059					1638						6059
			STSA	320	750					320						750
			TwinGene	224	6321					224						6321
			ANMerge	366	259	366						259
			Gothenburg H70 Birth Cohort Studies + Clinical AD from Sweden	712	2523					712						2523
			ADC1-10	6432	2540		4627			1805			517			2023
			ACT	532	1512		70			462			155			1357
			ADNI	268	173	268						173
			BIOCARD	6	112	6						112
			CHAP	27	144					27						144
			EAS	9	141					9						141
			GenADA	666	712					666						712
			MAYO / RMAYO	671	1279					671						1279
			MIRAGE	491	738					491							738
			MTC	256	189					256						189
			NCRAD/NIA-LOAD	1798	1568					1798						1568
			NBB	80	48		80						48
			OHSU	132	153					132						153
			PFIZER	696	762					696						762
			ROS/MAP	354	986					354						986
			TARCC	323	181					323						181
			TGEN2	668	365		668						365
			UKS	596	170					596						170
			UM/CWRU/MSSM	1177	1126		409			768			136			990
			UPITT	1255	829		277			978			2			827
			WU	377	281					377						281
			WHICAP	73	560				73						560
			CSDC	0	0
			ASPS/PRODEM	277	169	277						169
			AGES-RS	95	2708	95						2708
			CHS	450	1702	450						1702
			FHS	330	3910	330						3910
			Rotterdam Study	985	4985	985						4985
			EADI	2240	6631					2240						6631
			GERAD/PERADES	3177	7277					3177						7277
			Finngen	1798	72206					1798							72206
			Gr@ace	4120	3289					4120						3289
			TOTAL	92797	1036232	2777	6131	0	73	80009	3807	14018	1223	0	560	87829	932602
Wang	2021	Similar Genetic Architecture of Alzheimer's Disease and Differential APOE Effect Between Sexes.	ACT1	311	1555					311						1555
			ADCA	2524	1074					2524						1074
			ADNI	138	172	138						172
			GenADA	647	704					647						704
			MAYO / RMAYO	0	1035					0						1035
			MIRAGE	386	245					386							245
			NCRAD/NIA-LOAD	724	881					724						881
			OHSU	125	151					125						151
			ROS/MAP	275	744					275						744
			TGEN2	74	0		74						0
			UM/CWRU/MSSM	989	961		409			580			136			825
			UPITT	1142	809		277			865			2			807
			WU	310	183					310						183
			TOTAL	7645	8514	138	760	0	0	6747	0	172	138	0	0	7959	245
Kunkle	2021	Novel Alzheimer Disease Risk Loci and Pathways in African American Individuals Using the African Genome Resources Panel: A Meta-analysis.	ACT1	32	65					32						65
			AAG	624	161					624						161
			ADC	228	189					228						189
			CHAP	795	2451					795						2451
			GenerAAtions	242	204					242						204
			IU	173	1002					173						1002
			MAYO / RMAYO	64	195					64						195
			MIRAGE	51	65					51							65
			UM/CWRU/MSSM	29	14					29						14
			NCRAD/NIA-LOAD	35	61					35						61
			ROS/MAP	30	218					30						218
			UM/VU	110	189					110						189
			UPITT	114	79					114						79
			WHICAP	170	299				170						299
			WU	87	30					87						30
			TOTAL	2784	5222	0	0	0	170	2614	0	0	0	0	299	4858	65
Schwartzentruber	2021	Genome-wide meta-analysis, fine-mapping and integrative prioritization implicate new Alzheimer’s disease risk genes.	ADC1-10	6432	2540		4627			1805			517			2023
			ACT	532	1512		70			462			155			1357
			ADNI	268	173	268						173
			BIOCARD	6	112	6						112
			CHAP	27	144					27						144
			EAS	9	141					9						141
			GenADA	666	712					666						712
			MAYO / RMAYO	671	1279					671						1279
			MIRAGE	491	738					491							738
			MTC	256	189					256						189
			NCRAD/NIA-LOAD	1798	1568					1798						1568
			NBB	80	48		80						48
			OHSU	132	153					132						153
			PFIZER	696	762					696						762
			ROS/MAP	354	986					354						986
			TARCC	323	181					323						181
			TGEN2	668	365		668						365
			UKS	596	170					596						170
			UM/CWRU/MSSM	1177	1126		409			768			136			990
			UPITT	1255	829		277			978			2			827
			WU	377	281					377						281
			WHICAP	73	560				73						560
			CSDC	0	0
			ASPS/PRODEM	277	169	277						169
			AGES-RS	95	2708	95						2708
			CHS	450	1702	450						1702
			FHS	330	3910	330						3910
			Rotterdam Study	985	4985	985						4985
			EADI	2240	6631					2240						6631
			GERAD/PERADES	3177	7277					3177						7277
			UK Biobank	53042	355900					53042							355900
			TOTAL	77483	397851	2411	6131	0	73	68868	0	13759	1223	0	560	25671	356638
Bellenguez	2022	New insights into the genetic etiology of Alzheimer's disease and related dementias.	EADB	20464	22244					20464						22244
			Gr@ace	6497	6785					6497						6785
			Rotterdam Study	1306	6700	1306						6700
			EADI	2400	6338					2400						6338
			GERAD/PERADES	3665	8363					3665						8363
			DemGene	1693	5926					1693						5926
			NxC	269	675					269						675
			CCHS	365	6106					365						6106
			UK Biobank	49275	338440					49275							338440
			TOTAL	85934	401577	1306	0	0	0	84628	0	6700	0	0	0	56437	338440
Shigemizu	2022	Whole-genome sequencing reveals novel ethnicity-specific rare variants associated with Alzheimer's disease	NCGG biobank	140	798	140	0	0	0	0	0	0	0	0	0	798	0
			TOTAL	140	798	140	0	0	0	0	0	0	0	0	0	798	0

## Sheet: Supp Table 5
Supplemental Table 5. Minimum, maximum, median and average odds ratio value per GWAs. When possible, only values at discovery phase were included.
GWAs	N	Maximum	Minimum	Median	Mean
Hirano 2015	8808	1.8	0.36	0.41	0.856667
Wijsman* 2011	3403	4.02	0.25	0.43	1.39
Lee 2012	1093	1.871	0.329	0.694	0.904957
Naj* 2010	1284	2.96	0.62	0.75	1.19818
Nazarian 2019	17480	1.26	0.594	0.78	0.846417
Harold* 2009	14639	2.53	0.63	0.84	1.09857
Kamboh* 2012	2440	2.43	0.29	0.855	1.08125
Lambert 2013	63020	1.21	0.54	0.905	0.962857
Schwartzentruber 2021	475334	1.31	0.594	0.952	1.00604
Moreno-Grau* 2019	7409	2.92	0.86	0.99	1.06036
Marioni 2018	548955	1.06	0.95	1.05	1.02
de Rojas 2019	644112	1.16	0.92	1.07	1.03
Logue 2011	1009	1.5	0.61	1.08	1.06062
Kunkle* 2019	66392	3.32	0.81	1.08	1.16667
Jansen 2019	455278	1.15	0.964	1.088	1.07129
Seshadri* 2010	16675	2.23	0.86	1.13	1.154
Jun 2016	63399	1.45	0.73	1.14	1.082
Lo* 2019	16159	3.93	0.86	1.14	1.57273
Hollingworth 2011	20373	1.22	0.88	1.17	1.118
Grupe* 2007	3870	2.73	1.07	1.19	1.27895
Lambert 2009	7352	1.28	1.27	1.275	1.275
Bertram 2008	1345	1.4	1.1	1.3	1.26667
Sims 2017	50959	2.46	0.65	1.5	1.5275
Jun 2014	2591	1.55	0.85	1.51	1.30333
Tosto 2015	4514	1.89	0.61	1.59	1.36333
Kunkle*** 2021	7353	10.48	0.1	1.655	3.01714
Lambert 2013	8006	1.83	1.43	1.66	1.62
Wang* 2021	16159	3.66	0.81	2.8	2.43
Jonsson** 2013	115040	4.66	2.26	2.92	3.28
Mez*** 2017	5609	3.59	2.68	3.025	3.08
Cruchaga** 2014	9558	4.16	2.1	3.13	3.13
* Maximum odds ratio value related to APOE or marker in LD with APOE
**Studies using controls with minimum age > 70 years
***Studies that analysed AD in African-American populations

## Sheet: Supp Table 6
Supplemental Table 6. Odds ratio values per GWAs. When possible, only values at discovery phase were included.
First author	Grupe*	Bertram	Harold*	Lambert	Naj*	Seshadri*	Feulner	Logue	Wijsman*	Hollingworth	Kamboh*	Lee	Lambert	Sherva R	Lambert	Jonsson**	Jun	Floudas	Cruchaga**	Tosto	Hirano	Jun	Herold	Sims	Mez***	Gusareva	Marioni	Jansen	de Rojas	Kunkle*	Moreno-Grau*	Lo*	Nazarian	Hao	Wightman	Wang*	Kunkle***	Schwartzentruber	Bellenguez	Shigemizu
Date	2007	2008	2009	2009	2010	2010	2010	2011	2011	2011	2012	2012	2013	2013	2013	2013	2014	2014	2014	2015	2015	2016	2016	2017	2017	2018	2018	2019	2019	2019	2019	2019	2019	2019	2021	2021	2021	2021	2022	2022
Title	Evidence for novel susceptibility genes for late-onset Alzheimer’s disease from a genome-wide association study of putative functional variants.	Genome-wide association analysis reveals putative Alzheimer's disease susceptibility loci in addition to APOE	Genome-wide association study identifies variants at CLU and PICALM associated with Alzheimer’s disease.	Genome-wide association study identifies variants at CLU and CR1 asssociated with Alzheimer's disease	Dementia revealed: novel chromosome 6 locus for late-onset Alzheimer disease provides genetic evidence for folate-pathway abnormalities.	Genome-wide analysis of genetic loci associated with Alzheimer disease.	Examination of the current top candidate genes for AD in a genome-wide association study	A comprehensive genetic association study of Alzheimer disease in African Americans.	Genome-wide association of familial late-onset Alzheimer’s disease replicates BIN1 and CLU and nominates CUGBP2 in interaction with APOE.	Common variants at ABCA7, MS4A6A/MS4A4E, EPHA1, CD33 and CD2AP are associated with Alzheimer’s disease.	Genome-wide association study of Alzheimer’s disease	Alzheimer disease and replication of CLU, PICALM, and BIN1 in Caribbean Hispanic individuals.	Meta-analysis of 74,046 individuals identifies 11 new susceptibility loci for Alzheimer's disease.	Genome-wide association study of the rate of cognitive decline in Alzheimer's disease.	Genome-wide haplotype association study identifies the FRMD4A gene as a risk locus for Alzheimer's disease.	Variant of TREM2 associated with the risk of Alzheimer's disease	PLXNA4 is associated with Alzheimer disease and modulates tau phosphorylation	Identifying genetic interactions associated with late-onset Alzheimer’s disease	Rare coding variants in the phospholipase D3 gene confer risk for Alzheimer’s disease.	F-box/LRR-repeat protein 7 is genetically associated with Alzheimer's disease.	A genome-wide association study of late-onset Alzheimer's disease in a Japanese population	A novel Alzheimer disease locus located near the gene encoding tau protein.	Family-based Association Analyses of Imputed Genotypes Reveal Genome-Wide Significant Association of Alzheimer’s disease with OSBPL6, PTPRG and PDCL3	Rare coding variants in PLCG2, ABI3, and TREM2 implicate microglial-mediated innate immunity in Alzheimer's disease.	Two novel loci, COBL and SLC10A2, for Alzheimer's disease in African Americans.	Male-specific epistasis between WWC1 and TLN2 genes is associated with Alzheimer's disease.	GWAS on family history of Alzheimer’s disease	Genome-wide meta-analysis identifies new loci and functional pathways influencing Alzheimer's disease risk.	Common variants in Alzheimer's disease and risk stratification by polygenic risk scores.	Genetic meta-analysis of diagnosed Alzheimer's disease identifies new risk loci and implicates Aβ, tau, immunity and lipid processing.	Genome-wide association analysis of dementia and its clinical endophenotypes reveal novel loci associated with Alzheimer's disease and three causality networks: The GR@ACE project.	Identification of genetic heterogeneity of Alzheimer's disease across age.	Genome-wide analysis of genetic predisposition to Alzheimer’s disease and related sex disparities	Prediction of Alzheimer’s Disease-Associated Genes by Integration of GWAS Summary Data and Expression Data	A genome-wide association study with 1,126,563 individuals identifies new risk loci for Alzheimer's disease.	Similar Genetic Architecture of Alzheimer's Disease and Differential APOE Effect Between Sexes.	Novel Alzheimer Disease Risk Loci and Pathways in African American Individuals Using the African Genome Resources Panel: A Meta-analysis.	Genome-wide meta-analysis, fine-mapping and integrative prioritization implicate new Alzheimer’s disease risk genes	New insights into the genetic etiology of Alzheimer's disease and related dementias.	Whole-genome sequencing reveals novel ethnicity-specific rare variants associated with Alzheimer's disease
N	3870	1345	14639	7353	1284	16675	970	1009	3403	20373	2440	1093	63020	546	7353	115040	2591	3656	9558	4514	7913	63399	2375	50959	5609	8260	548955	455278	625267	66392	7409	16159	17480	54162	1036232	16159	8006	475334	487511	938
OR values of associated loci at discovery phase (when distinct)	2.73	1.4	2.53	1.27	2.96	2.23	n.a.	1.3	0.35	1.22	0.29	0.582	1.17	n.a.	1.8	2.26	0.85	n.a.	2.1	1.89	1.8	1.21	n,a,	2.46	3.28	n.a.	1.06	1.046	1.07	1.16	1.1	1.21	0.69	n.a.	n.a.	2.8	0.81	0.949	n.a.	n.a.
	1.43	1.1	0.63	1.28	0.62	0.89		0.78	0.25	0.88	1.25	1.421	1.21		1.71	2.92	1.55		3.13	0.61	0.36	0.88		1.58	3.59		0.95	1.088	1.11	1.18	1.16	1.23	0.758			3.25	0.85	1.063
	1.2	1.3	1.46		0.62	0.86		1.15	0.35	1.11	1.33	0.713	1.1		1.55	4.66	1.51		4.16	1.59	0.41	1.14		0.65	2.77		1.05	0.964	1.16	0.9	0.93	1.14	0.811			2.42	1.73	1.063
	1.19		0.68		0.66	1.13		0.92	3.83	1.21	2.43	1.48	0.9		1.44							0.73		1.42	2.68			1.097	0.92	1.1	0.86	0.89	0.595			2.81	1.39	0.594
	1.19		0.7		0.66	1.18		1.18	0.28	1.17	0.81	0.495	0.86		1.83							1.45						1.006	1.09	2.01	0.88	0.86	0.824			0.81	3.7	1.168
	1.19		0.84		2.03	0.87		1.04	0.51		0.85	0.708	0.9		1.48													1.15	0.95	1.09	0.86	0.86	1.249			2.97	5.41	1.08
	1.29		0.85		1.41	1.25		1.07	1.53		0.83	0.705	0.88		1.43													1.148	0.94	0.93	2.92	1.23	1.26			3.16	10.48	0.914
	1.35				1.39	1.13		1.13	4.02		0.86	0.705	1.14		1.66														1.08	0.9	0.92	3.93	0.675			3.66	6.55	0.935
	1.43				1.34	0.86		1.5				1.523	0.91		1.68														0.95	1.1	0.97	0.98	0.668			2.49	3.03	0.932
	1.16				0.75	1.14		1.09				1.871	1.11																	0.88	0.95	3.93	1.231			0.82	0.1	0.933
	1.15				0.74			0.71				0.694	1.1																	0.91	0.89	1.04	0.594			1.54	4.61	1.205
	1.24							1.3				1.511	0.76																	0.89	1.08		0.802				1.06	1.089
	1.12							1.02				0.671	0.9																	0.89	0.99						1.58	1.089
	1.21							0.95				1.495	0.54																	0.81	0.99						0.94	0.948
	1.11							1.22				0.661																		1.13	1.08							1.31
	1.09							0.61				0.653																		0.92	1.02							0.952
	1.07											0.658																		1.13	0.95							1.049
	1.07											0.541																		3.32	0.92							0.947
	1.08											0.661																		0.88	1.09							0.819
												1.692																		1.08	0.92							1.08
												0.329																		1.29	1.06							1.128
												0.503																			1.19							0.944
												0.542																			0.91							1.116
																															1.11							0.901
																															0.96							0.943
																															1
																															0.99
																															0.99
#variants	19	3	7	2	11	10	n.a.	16	8	5	8	23	14	n.a.	9	3	3	n.a.	3	3	3	5	n.a.	4	4	n.a.	3	7	9	21	28	11	12	n.a.	n.a.	11	14	25	n.a.	n.a.
Max	2.73	1.4	2.53	1.28	2.96	2.23	n.a.	1.5	4.02	1.22	2.43	1.871	1.21	n.a.	1.83	4.66	1.55	n.a.	4.16	1.89	1.8	1.45	n.a.	2.46	3.59	n.a.	1.06	1.15	1.16	3.32	2.92	3.93	1.26	n.a.	n.a.	3.66	10.48	1.31	n.a.	n.a.
Min	1.07	1.1	0.63	1.27	0.62	0.86	n.a.	0.61	0.25	0.88	0.29	0.329	0.54	n.a.	1.43	2.26	0.85	n.a.	2.1	0.61	0.36	0.73	n.a.	0.65	2.68	n.a.	0.95	0.964	0.92	0.81	0.86	0.86	0.594	n.a.	n.a.	0.81	0.1	0.594	n.a.	n.a.
Median	1.19	1.3	0.84	1.275	0.75	1.13	n.a.	1.08	0.43	1.17	0.855	0.694	0.905	n.a.	1.66	2.92	1.51	n.a.	3.13	1.59	0.41	1.14	n.a.	1.5	3.025	n.a.	1.05	1.088	1.07	1.08	0.99	1.14	0.78	n.a.	n.a.	2.8	1.655	0.952	n.a.	n.a.
Mean	1.27895	1.26667	1.09857	1.275	1.19818	1.154	n.a.	1.06062	1.39	1.118	1.08125	0.904957	0.962857	n.a.	1.62	3.28	1.30333	n.a.	3.13	1.36333	0.856667	1.082	n.a.	1.5275	3.08	n.a.	1.02	1.07129	1.03	1.16667	1.06036	1.57273	0.846417	n.a.	n.a.	2.43	3.01714	1.00604	n.a.	n.a.
* Maximum odds ratio value related to APOE or marker in LD with APOE
**Studies using controls with minimum age > 70 years
***Studies that analysed AD in African-American populations

## Sheet: Supp Table 7
Supplemental Table 7. List of all SNPs found associated with sporadic AD in the GWAs that shared OR and respective p-values. RS numbers, genes, chromosome and position are described. Normalized position (Nposition) was calculated as 0-100 from the total bp of the respective chromosome. N refers to the total number of samples at the study where the entry was found. OR refers to odds ratio. For eac…
RSID	Gene	CHR	Position	Nposition	N	P-value	OR	Repeated?
rs10489216	DPT, XCL1	chr1	168602862	68.1913	3403	8.44e-07	0.28	No
rs115684722	SIPA1L2	chr1	232376163	93.9844	7353	0.0024	3.7	No
rs2070902	ADAMTS4	chr1	161187665	65.1923	475334	1.64e-06	0.949	No
rs3818361	CR1	chr1	207784968	84.0385	14639	8.5e-08	1.28	Yes
rs3818361	CR1	chr1	207784968	84.0385	20373	3.2e-12	1.21	Yes
rs3818361	CR1	chr1	207784968	84.0385	16159	5.41e-09	1.21	Yes
rs4575098	ADAMTS4	chr1	161155392	65.1792	475334	4.3e-08	1.063	No
rs4844610	CR1	chr1	207802552	84.0456	66392	8.2e-16	1.16	No
rs505058	LMNA	chr1	156106185	63.1371	3870	0.0002	1.35	No
rs6656401	CR1	chr1	207692049	84.0009	14639	1.8e-07	1.27	Yes
rs6656401	CR1	chr1	207692049	84.0009	63020	7.7e-15	1.17	Yes
rs679515	NA	chr1	207750568	84.0246	548955	5.22e-09	1.11	No
rs7525939	NA	chr1	226755971	91.7113	1093	0.000141	0.582	No
rs7527934	PRDM2	chr1	14358424	5.80726	16675	0.00035	0.86	No
rs10197851	NA	chr2	10485409	4.31585	1093	0.002209	0.713	No
rs10933431	INPP5D	chr2	233981912	96.3082	66392	2.6e-07	0.9	Yes
rs10933431	INPP5D	chr2	233981912	96.3082	475334	1.41e-10	1.08	Yes
rs12404845	COBL	chr2	149067247	61.3569	5609	1.22e-06	3.28	No
rs13022344	TRAK2	chr2	202264156	83.253	3870	0.001	1.07	No
rs1357692	intergene	chr2	107678488	44.321	2440	3.28e-06	0.86	No
rs143080277	NCK2	chr2	106366056	43.7808	475334	1.28e-12	0.594	No
rs268120	SPRED2	chr2	65604914	27.0033	475334	2.08e-08	1.063	No
rs4669573	NA	chr2	10478936	4.31319	1093	0.001183	1.421	No
rs6431219	BIN1	chr2	127862133	52.6287	16160	6.06e-14	1,23	No
rs6733839	BIN1	chr2	127892810	52.6414	63020	1.7e-26	1.21	Yes
rs6733839	BIN1	chr2	127892810	52.6414	66392	4e-28	1.18	Yes
rs6733839	BIN1	chr2	127892810	52.6414	475334	1.1e-54	1.168	Yes
rs6733839	BIN1	chr2	127892810	52.6414	548955	1.05e-27	1.17	Yes
rs744373	BIN1	chr2	127894615	52.6421	16675	0.000493	1.13	Yes
rs744373	BIN1	chr2	127894615	52.6421	20373	1.5e-10	1.17	Yes
rs7561528	BIN1	chr2	127889637	52.6401	2440	4.8e-09	1.25	No
rs11711889	NA	chr3	153370666	76.8768	1093	0.000165	0.495	No
rs1402752	NA	chr3	44687300	22.3994	1093	0.01503	1.48	No
rs168193	EDEM1	chr3	5302077	2.65766	7353	9e-05	0.81	No
rs16847609	SOX14/CLDN18	chr3	137650736	68.9972	63399	2.3e-07	1.21	No
rs2633682	ALCAM	chr3	104409208	52.335	7353	0.0002	0.85	No
rs7431992	CACNA2D3	chr3	54353240	27.2445	4514	1.99e-08	1.59	No
rs6856768	intergene	chr4	30468166	15.9291	2440	8.22e-05	0.85	No
rs11168036	PFDN1/HBEGF	chr5	139707439	77.2471	63399	9.3e-09	1.14	No
rs11738335	FLJ37543	chr5	60950211	33.7006	2440	4.28e-06	0.83	No
rs145848414	NSG2/MSX2	chr5	174014114	96.216	7353	2.6e-06	1.06	No
rs184179037	WDR70	chr5	37483940	20.7256	7353	4.6e-07	5.41	No
rs190982	MEF2C	chr5	88223420	48.7805	66392	0.00028	0.95	No
rs2973413	NA	chr5	120569311	66.6652	1093	0.01244	0.705	No
rs382216	CDC42SE2-ACSL6	chr5	130687137	72.2596	63399	6.5e-06	0.88	No
rs4704171	ANKRD31	chr5	74368254	41.1197	7409	2.78e-08	1.19	No
rs4895298	NA	chr5	120569108	66.6651	1093	0.01078	0.705	No
rs75002042	FBXL7	chr5	15669967	8.66424	4514	6.19e-09	0.61	No
rs919289	NA	chr5	120565523	66.6631	1093	0.01052	0.708	No
rs10948363	CD2AP	chr6	47487762	27.7869	63020	3.1e-08	1.1	No
rs11754661	MTHFD1L	chr6	151207078	88.4769	1284	4.7e-08	2.03	No
rs143332484	TREM2	chr6	41129207	24.0662	50959	3.48e-09	1.58	No
rs3800324	PGBD1	chr6	28264681	16.5387	3870	0.00032	1.43	No
rs4145454	NA	chr6	164572036	96.2973	3403	1.03e-06	1.53	No
rs444013	UBD	chr6	29523646	17.2754	3870	0.00079	1.11	No
rs62402815	LOC101928519	chr6	19350715	11.3228	17480	1.94e-07	0.69	No
rs679670	NA	chr6	138137551	80.8295	1284	9.83e-06	0.74	No
rs6907175	LOC651924	chr6	142384082	83.3143	3870	0.00047	1.16	No
rs75932628	TREM2	chr6	41129252	24.0663	50959	3.02e-12	2.46	Yes
rs75932628	TREM2	chr6	41129252	24.0663	66392	2.9e-12	2.01	Yes
rs9271058	HLA-DRB1	chr6	32575406	19.0611	66392	5.1e-08	1.1	No
rs9271192	HLA-DRB5- HLA-DRB1	chr6	32578530	19.0629	63020	1.6e-08	1.11	No
rs9473117	CD2AP	chr6	47431284	27.7538	66392	2.3e-07	1.09	No
rs10271466	NA	chr7	10316762	6.49583	1093	0.002321	1.523	No
rs10273901	PLXNA	chr7	131828567	83.0043	2591	3.9e-05	0.85	No
rs10808026	EPHA1	chr7	143099133	90.1006	66392	3.1e-08	0.9	No
rs10953322	TRIM56	chr7	100746658	63.4339	17480	0.00289	0.758	No
rs1117750	NA	chr7	14888418	9.37431	1093	0.000192	1.871	No
rs11771145	EPHA1	chr7	143110762	90.108	16675	0.000214	0.87	Yes
rs11771145	EPHA1	chr7	143110762	90.108	63020	8.8e-10	0.9	Yes
rs117834366	CNTNAP2	chr7	147634891	92.9565	7409	1.91e-08	6.03	No
rs12539172	NYAP1g	chr7	100091795	63.0216	66392	2.1e-05	0.93	No
rs13232207	PLXNA	chr7	131859678	83.0239	2591	0.00012	1.51	No
rs1859788	PILRA	chr7	99971834	62.9461	475334	3.28e-18	0.914	No
rs1859849	NA	chr7	25718804	16.1935	3870	0.00058	1.15	No
rs4723711	NME8	chr7	37844263	23.8282	66392	0.00027	0.95	No
rs7384878	NA	chr7	99932049	62.921	548955	1.29e-10	1.1	No
rs75460865	PLXNA	chr7	132054978	83.1468	2591	0.0008	1.55	No
rs802571	CNTNAP2	chr7	145962186	91.9033	8808	3.14e-05	0.36	No
rs6961023	SLC10A2	chr7	24956829	15.7138	5609	8.01e-07	2.77	No
rs10098778	TP53INP1/NDUFAF6	chr8	95992020	65.6244	7409	2.54e-08	0.94	No
rs11136000	CLU	chr8	27464519	18.776	14639	1.4e-09	0.84	Yes
rs11136000	CLU	chr8	27464519	18.776	7353	1.5e-06	0.83	Yes
rs11136000	CLU	chr8	27464519	18.776	16675	0.000498	0.89	Yes
rs11786902	NA	chr8	4401124	3.0088	1093	0.00311	0.694	No
rs2279590	CLU	chr8	27456253	18.7703	14639	1e-06	0.83	No
rs28834970	PTK2B	chr8	27195121	18.5918	63020	3.3e-09	1.1	No
rs3748140	PPP1R3B	chr8	8999019	6.15213	2440	4.93e-06	2.43	No
rs7007878	KIF13B	chr8	29042453	19.8547	3403	6.53e-06	3.83	No
rs73223431	PTK2B	chr8	27219987	18.6088	66392	8.3e-10	1.1	No
rs7814569	ZBTB10, TPD52	chr8	81089866	55.4367	3403	1.18e-06	0.51	No
rs9331888	CLU	chr8	27468862	18.7789	14639	1.8e-05	1.19	No
rs9331896	CLU	chr8	27468862	18.7789	63020	9.6e-17	0.86	Yes
rs9331896	CLU	chr8	27468862	18.7789	66392	3.6e-16	0.88	Yes
rs10758939	NA	chr9	8125410	5.79256	1093	0.000124	0.671	No
rs12378268	OR2S2	chr9	35960464	25.636	16161	5.43e-06	1.14	No
rs2282079	PAX5	chr9	37036247	26.4029	17480	6.49e-05	0.595	No
rs4961664	C9orf92	chr9	16161233	11.5213	17480	0.00345	0.811	No
rs6477258	NA	chr9	8095638	5.77133	1093	0.000173	1.511	No
rs11016976	EBF3	chr10	131650401	97.2489	3870	0.001	1.08	No
rs17314229	FRMD4A	chr10	14016159	10.3536	8006	0.0494	1.9	No
rs1870137	TSPAN14	chr10	82269848	60.7719	475334	2.93e-09	0.932	No
rs1870138	TSPAN14	chr10	82269611	60.7718	475334	4.51e-09	0.933	No
rs201119	CUGBP2, PITRM1	chr10	11049977	8.16251	3403	1.52e-08	4.02	No
rs2446581	FRMD4A	chr10	14008445	10.3479	8006	2.1e-05	1.15	No
rs7081208	FRMD4A	chr10	13991865	10.3357	8006	0.0202	1.6	No
rs7908652	NA	chr10	85791923	63.3737	1093	9.2e-05	1.495	No
rs7920721	ECHDC3	chr10	11720308	8.65768	66392	1.9e-07	1.08	Yes
rs7920721	ECHDC3	chr10	11720308	8.65768	475334	1.08e-11	0.935	Yes
rs10792832	PICALM	chr11	85867875	63.8649	63020	6.5e-16	0.88	No
rs10794342	AP2A2	chr11	924904	0.687905	17480	0.000246	0.824	No
rs11213703	NA	chr11	110889940	82.4753	1093	6.3e-05	0.658	No
rs11218343	SORL1	chr11	121435587	90.3187	63020	5e-11	0.76	Yes
rs11218343	SORL1	chr11	121435587	90.3187	66392	2.7e-08	0.81	Yes
rs11218343	SORL1	chr11	121435587	90.3187	475334	5.59e-14	1.205	Yes
rs115816806	ACER3	chr11	76541840	56.9286	7353	5.1e-07	6.55	No
rs12808148	MMP3/MMP12	chr11	102733163	76.4086	2440	1.02e-05	0.81	No
rs17817600	PICALM	chr11	85677471	63.7233	2440	1.4e-05	1.33	No
rs1834550	MS4A6A	chr11	59959843	44.5956	16162	1.08e-05	0.89	No
rs184909761	MS4A4E	chr11	59968741	44.6022	16163	1.45e-06	0.86	No
rs2298813	SORL1	chr11	121393684	90.2875	475334	0.000152	1.089	No
rs3740688	SPI1h	chr11	47380340	35.2395	66392	9.7e-11	0.91	No
rs3851179	PICALM	chr11	85868640	63.8655	14639	1.9e-08	0.85	Yes
rs3851179	PICALM	chr11	85868640	63.8655	16675	1.22e-05	0.86	Yes
rs3851179	PICALM	chr11	85868640	63.8655	66392	5.8e-16	0.89	Yes
rs3851179	PICALM	chr11	85868640	63.8655	548955	1.75e-12	0.9	Yes
rs509512	GRIA4	chr11	105844923	78.723	1284	7.37e-06	0.75	No
rs569584007	API5	chr11	43166842	32.1057	7353	8.8e-08	10.48	No
rs610932	MS4A6A	chr11	59939307	44.5803	20373	1.8e-08	0.88	No
rs639012	PICALM	chr11	85681583	63.7263	16164	1.86e-07	0.86	No
rs670139	MS4A4E	chr11	59971795	44.6045	20373	1e-05	1.11	No
rs7933202	MS4A2	chr11	59936926	44.5786	66392	2.2e-15	0.89	No
rs978769	NA	chr11	110888484	82.4742	1093	7.4e-05	0.661	No
rs978770	NA	chr11	110888592	82.4742	1093	4.1e-05	0.653	No
rs983392	MS4A6A	chr11	59923508	44.5686	63020	2.8e-11	0.9	No
rs11613092	NA	chr12	118893248	89.8328	8808	2.31e-06	0.41	No
rs75739461	PIK3C2G	chr12	18471546	13.9566	7353	9.9e-07	3.03	No
rs11617026	NA	chr13	102045479	89.4014	1093	0.01992	0.541	No
rs912322	MYO16	chr13	109808286	96.2024	17480	5.44e-05	1.26	No
rs9516245	GPC6	chr13	94159800	82.4929	7353	4e-07	1.73	No
rs9555561	MYO16	chr13	109804774	96.1993	17480	6.99e-05	1.249	No
rs10498633	SLC24A4	chr14	92926952	87.3632	63020	1.5e-07	0.9	No
rs11159647	NA	chr14	84775209	79.6995	1345	0.006	1.4	No
rs11622883	NA	chr14	95155776	89.4585	3870	9.4e-05	1.19	No
rs12881735	SLC24A4	chr14	92932828	87.3687	66392	4.9e-07	0.92	No
rs17125924	FERMT2	chr14	53391680	50.195	66392	6.6e-07	1.13	No
rs2043948	LTBP2	chr14	75073048	70.5782	16675	0.000696	1.25	No
rs4296166	AKAP6	chr14	32952367	30.9794	16675	8.36e-05	1.14	No
rs73298734	GNPNAT1	chr14	53240035	50.0524	16165	1.69e-06	1.23	No
rs11630802	NA	chr15	82241024	81.9632	1093	0.000127	0.661	No
rs117618017	APH1B	chr15	63569902	63.3552	475334	1.05e-08	1.089	No
rs2882676	AGC1	chr15	89400339	89.0984	3870	0.001	1.07	No
rs570487962	ARRDC4/IGF1R	chr15	97992685	97.6617	7353	1.6e-09	0.1	No
rs593742	NA	chr15	59045774	58.8463	548955	6.2e-11	1.06	No
rs12444183	PLCG2	chr16	81773209	92.0587	475334	5.46e-08	0.948	No
rs4843359	NA	chr16	86277441	97.1295	1093	0.006356	1.692	No
rs72824905	PLCG2	chr16	81942028	92.2487	50959	1.19e-05	0.65	Yes
rs72824905	PLCG2	chr16	81942028	92.2487	475334	6.35e-06	1.31	Yes
rs79537509	RBFOX1	chr16	8288401	9.33092	7353	5.3e-07	4.61	No
rs889555	NA	chr16	31122571	35.0372	548955	3.2e-08	0.95	No
rs138190086	ACE	chr17	61538148	78.1191	66392	7.5e-06	1.29	No
rs1497197	LHX1	chr17	35176539	44.6546	17480	0.000769	0.668	No
rs1554948	TNK1	chr17	7286326	9.24957	3870	6.3e-05	1.19	No
rs2074877	MYH13	chr17	10223714	12.9784	3870	0.00072	1.12	No
rs2526377	TSPOAP1	chr17	56410041	71.6093	475334	8.45e-07	1.049	No
rs2632516	TSPOAP1	chr17	56409089	71.6081	475334	3.12e-07	0.952	No
rs2732703	KANSL1/LRRC37A	chr17	44353222	56.3039	63399	6.4e-07	0.73	No
rs3730025	ACE	chr17	61557773	78.144	475334	2.58e-07	0.819	No
rs3845261	NA	chr17	5008236	6.35767	548955	3.98e-08	1.09	No
rs4311	ACE	chr17	61560763	78.1478	475334	1.21e-08	0.947	No
rs616338	ABI3	chr17	47297297	60.0412	50959	2.16e-05	1.42	No
rs6504163	NA	chr17	61545779	78.1288	548955	5.4e-09	1.05	No
rs71380849	CDR2L	chr17	72975748	92.6385	63399	3.8e-06	1.45	No
rs7225151	SCIMP	chr17	5137047	6.52119	7409	1.12e-08	1.11	No
rs8070114	LHX1	chr17	35174912	44.6525	17480	0.000607	0.675	No
rs1992269	NA	chr18	1872317	2.39803	8808	0.00096	1.8	No
rs35242772	MIR302F	chr18	27794347	35.5985	17480	0.00331	1.231	No
rs8093731	DSG2	chr18	29088958	37.2566	63020	4.6e-08	0.54	No
rs9945493	NA	chr18	76503253	97.9841	1093	5e-06	0.329	No
rs10119	TOMM40	chr19	45406673	71.1573	1009	0.0051	1.22	Yes
rs10119	TOMM40	chr19	45406673	71.1573	548955	3.5e-308	1.75	Yes
rs10402271	NA	chr19	45329214	71.036	1284	7.26e-07	1.39	No
rs1132899	APOC2	chr19	45448036	71.2222	3870	7.6e-05	1.19	No
rs115550680	ABCA7	chr19	1050420	1.64613	7353	4e-07	1.58	No
rs1160985	TOMM40	chr19	45403412	71.1522	1009	0.73	1.04	No
rs12151021	ABCA7	chr19	1050874	1.64684	475334	2.41e-13	1.08	No
rs12459419	CD33	chr19	51728477	81.0643	475334	2.02e-08	0.944	No
rs12721051	APOC1	chr19	45422160	71.1816	16159	1.89e-182	3.16	No
rs157580	TOMM40	chr19	45395266	71.1395	14639	9.6e-54	0.63	Yes
rs157580	TOMM40	chr19	45395266	71.1395	1284	1.22e-09	0.66	Yes
rs157580	TOMM40	chr19	45395266	71.1395	1009	0.13	1.09	Yes
rs157581	TOMM40	chr19	45395714	71.1402	3870	1e-08	2.73	No
rs157582	TOMM40	chr19	45396219	71.141	1009	0.0011	1.3	No
rs157583	TOMM40	chr19	45396673	71.1417	1009	0.7	0.92	No
rs157591	APOE	chr19	45423934	71.1844	7353	0.485	0.94	No
rs2075650	TOMM40	chr19	45395619	71.14	16675	3.18e-68	2.23	Yes
rs2075650	TOMM40	chr19	45395619	71.14	3403	2.95e-81	0.35	Yes
rs2075650	TOMM40	chr19	45395619	71.14	1284	1.3e-36	2.96	Yes
rs2075650	TOMM40	chr19	45395619	71.14	1009	1.25e-06	0.71	Yes
rs2075650	TOMM40	chr19	45395619	71.14	14639	1.8e-157	2.53	Yes
rs28399637	BCAM	chr19	45324138	71.028	16159	3.71e-25	1.54	No
rs2965169	BCL3	chr19	45251156	70.9136	16159	2.12e-09	0.82	No
rs3745495	VRK3	chr19	50524332	79.1773	7353	3.5e-07	1.39	No
rs3745833	GALP	chr19	56693620	88.8452	3870	5e-05	1.2	No
rs3752246	ABCA7	chr19	1056492	1.65564	66392	6.6e-10	1.13	No
rs3764650	ABCA7	chr19	1046520	1.64001	20373	2.6e-07	1.22	No
rs3852861	PVRL2	chr19	51727962	81.0635	1009	0.038	0.78	No
rs3865444	CD33	chr19	51727962	81.0635	63020	5.1e-08	0.91	No
rs394819	TOMM40	chr19	45404579	71.1541	4514	8.4e-11	1.89	No
rs405509	APOE	chr19	45408836	71.1607	14639	4.9e-37	0.7	Yes
rs405509	APOE	chr19	45408836	71.1607	1284	1.47e-13	0.62	Yes
rs405509	APOE	chr19	45408836	71.1607	3870	1e-08	1.43	Yes
rs4147918	ABCA7	chr19	1058176	1.65828	475334	7.63e-07	1.128	No
rs4147929	ABCA7	chr19	1063443	1.66653	63020	1.7e-09	1.14	No
rs429358	APOE	chr19	45411941	71.1656	66392	1,2E-881	3.32	Yes
rs429358	APOE	chr19	45411941	71.1656	16159	1.78e-215	3.66	Yes
rs429358	APOE	chr19	45411941	71.1656	16166	4.9e-286	3.93	Yes
rs439401	LOC100129500	chr19	45414451	71.1695	1284	1.76e-09	0.66	No
rs4420638	APOC1	chr19	45422946	71.1828	1009	1.54e-07	0.61	Yes
rs4420638	APOE	chr19	45422946	71.1828	2440	1.99e-11	0.29	Yes
rs445925	APOC1	chr19	45415640	71.1714	1009	0.443	1.13	No
rs59007384	TOMM40	chr19	45396665	71.1417	16159	1.2e-138	2.49	No
rs597668	EXOC3L2	chr19	45708888	71.6309	16675	0.000591	1.18	No
rs6509916	RDH13	chr19	55562402	87.0725	1284	5.83e-06	1.34	No
rs6857	PVRL2	chr19	45392254	71.1347	1009	4.98e-07	1.5	Yes
rs6857	PVRL2	chr19	45392254	71.1347	16159	1.95e-171	2.97	Yes
rs6859	PVRL2	chr19	45382034	71.1187	14639	6.9e-41	1.46	Yes
rs6859	PVRL2	chr19	45382034	71.1187	1284	1.06e-07	1.41	Yes
rs6859	PVRL2	chr19	45382034	71.1187	1009	0.0087	1.3	Yes
rs8106922	TOMM40	chr19	45401666	71.1495	14639	5.4e-39	0.68	Yes
rs8106922	TOMM40	chr19	45401666	71.1495	1284	3.1e-12	0.62	Yes
rs8106922	TOMM40	chr19	45401666	71.1495	1009	0.144	1.18	Yes
rs17462136	CASS4	chr20	54987216	88.0698	475334	1.01e-09	0.901	No
rs6014724	CASS4	chr20	54998544	88.0879	475334	1.07e-10	1.116	No
rs6024870	CASS4	chr20	54997568	88.0864	66392	1.1e-06	0.88	No
rs6135782	NA	chr20	1704114	2.72938	1093	0.000158	0.503	No
rs8192708	PCK1	chr20	56138621	89.9139	3870	9.9e-05	1.29	No
rs2298369	LINC00515,MRPL39	chr21	26956281	57.4218	17480	6.02e-06	0.802	No
rs2403771	NA	chr21	15728797	33.5052	1093	0.000158	0.542	No
rs2825544	PRSS7	chr21	20740552	44.1812	16675	0.000255	1.13	No
rs2830489	ADAMTS1	chr21	28148191	59.9608	475334	3.09e-08	0.943	No
rs76252969	LINC00158	chr21	26649760	56.7689	17480	0.000112	0.594	No
rs9608099	BCR	chrX	84305293	54.4208	3870	0.00097	1.09	No
NA - SNPs without information about gene location were given NA
